# Supplementary material for: Discovery of an In Vivo Chemical Probe for BCL6 Inhibition by Optimization of Tricyclic Quinolinones
Source: J Med Chem. 2023 Apr 7;66(8):5892–906. doi: 10.1021/acs.jmedchem.3c00155 (PMC10150366; doi:10.1021/acs.jmedchem.3c00155)
Supplement: Supplementary file 1 — jm3c00155_si_001.csv [file jm3c00155_si_001.csv]

Numbering	SMILES	BCL6 TR-FRET IC50 Geometric Mean (nM)	BCL6 NanoBRET IC50 Geometric Mean (nM)
CCT373566	C[C@H]1C[C@@H](O)CN(C1)c1ncc(c(n1)Nc1ccc2c(c1)C1=C(OCC(F)(F)[C@@H](N1)C1CC1)C(=O)N2C)Cl	2.2	nd
CCT373567	C[C@@H]1C[C@H](O)CN(C1)c1ncc(c(n1)Nc1ccc2c(c1)C1=C(OCC(F)(F)[C@@H](N1)C1CC1)C(=O)N2C)Cl	2.8	25.9
3	CN1C(=O)C2=C(N[C@@H](C3CC3)C(F)(F)CO2)c2cc(ccc21)Nc1nc(ncc1Cl)N1CCOCC1	3.2	15.3
4	CN1C(=O)C2=C(N[C@@H](C3CC3)C(F)(F)CO2)c2cc(ccc21)Nc1nc(ncc1Cl)N1C2CCC1COC2	1.5	10.7
5	CN1C(=O)C2=C(N[C@@H](C3CC3)C(F)(F)CO2)c2cc(ccc21)Nc1nc(ncc1Cl)N1CC2CCC(C1)O2	3	12.5
6	CN1C(=O)C2=C(N[C@@H](C3CC3)C(F)(F)CO2)c2cc(ccc21)Nc1nc(ncc1Cl)N1C2CCC1CN(C2)C(=O)C	0.9	26.9
7	CN1C(=O)C2=C(N[C@@H](C3CC3)C(F)(F)CO2)c2cc(ccc21)Nc1nc(ncc1Cl)N1CC2CCC(C1)N2C(=O)C	1.9	41
8	CN1C(=O)C2=C(N[C@@H](C3CC3)C(F)(F)CO2)c2cc(ccc21)Nc1nc(ncc1Cl)N1C2COCC1CC(O)C2	1.3	4.5
9	CN1C(=O)C2=C(N[C@@H](C3CC3)C(F)(F)CO2)c2cc(ccc21)Nc1nc(ncc1Cl)N1CCC1	5.5	149.3
10	COC1CN(C1)c1ncc(c(n1)Nc1ccc2c(c1)C1=C(OCC(F)(F)[C@@H](N1)C1CC1)C(=O)N2C)Cl	3.9	43.6
11	CN1C(=O)C2=C(N[C@@H](C3CC3)C(F)(F)CO2)c2cc(ccc21)Nc1nc(ncc1Cl)N1CC(F)(F)C1	10.3	31
12	CN1C(=O)C2=C(N[C@@H](C3CC3)C(F)(F)CO2)c2cc(ccc21)Nc1nc(ncc1Cl)N1CC(C1)C#N	5	54.7
13	CN1C(=O)C2=C(N[C@@H](C3CC3)C(F)(F)CO2)c2cc(ccc21)Nc1nc(ncc1Cl)N1CC(F)C1	6.2	52
14, CCT372064	CN1C(=O)C2=C(N[C@@H](C3CC3)C(F)(F)CO2)c2cc(ccc21)Nc1ccnc(c1C#N)Cl	3.9	11.7
15	CN1C(=O)C2=C(N[C@@H](C3CC3)C(F)(F)CO2)c2cc(ccc21)Nc1ccnc(c1Cl)Cl	13.4	68.9
16	CN1C(=O)C2=C(N[C@@H](C3CC3)C(F)(F)CO2)c2cc(ccc21)Nc1ccnc(c1Cl)C	18.5	128.6
17, CCT374705	CN1C(=O)C2=C(N[C@@H](C3CC3)C(F)(F)CO2)c2cc(ccc21)Nc1ccnc(c1Cl)F	6.2	21.7
18	CN1C(=O)C2=C(N[C@@H](C3CC3)C(F)(F)CO2)c2cc(ccc21)Nc1ccnc(c1F)Cl	20.7	107.5
