# Supplementary material for: Discovery of an In Vivo Chemical Probe for BCL6 Inhibition by Optimization of Tricyclic Quinolinones
Source: J Med Chem. 2023 Apr 7;66(8):5892–906. doi: 10.1021/acs.jmedchem.3c00155 (PMC10150366; doi:10.1021/acs.jmedchem.3c00155)
Supplement: Supplementary file 2 — jm3c00155_si_002.xlsx [file jm3c00155_si_002.xlsx]

## Sheet: SAFETYScan
Order Id	Compound Name	Target Class	Assay Name	Assay Target	Mode	Result Type	Value Prefix	RC50 (uM)	Hill	Curve Bottom	Curve Top	Max Response
US073-0015620-O	CCT374705	GPCR	Calcium Flux	ADORA2A	Agonist	EC50	>	10				0
US073-0015620-O	CCT374705	GPCR	Calcium Flux	ADRA1A	Agonist	EC50	>	10				0
US073-0015620-O	CCT374705	GPCR	Calcium Flux	AVPR1A	Agonist	EC50	>	10				0
US073-0015620-O	CCT374705	GPCR	Calcium Flux	CCKAR	Agonist	EC50	>	10				0.06
US073-0015620-O	CCT374705	GPCR	Calcium Flux	CHRM1	Agonist	EC50	>	10				1.44
US073-0015620-O	CCT374705	GPCR	Calcium Flux	CHRM3	Agonist	EC50	>	10				0
US073-0015620-O	CCT374705	GPCR	Calcium Flux	EDNRA	Agonist	EC50	>	10				0
US073-0015620-O	CCT374705	GPCR	Calcium Flux	HRH1	Agonist	EC50	>	10				0
US073-0015620-O	CCT374705	GPCR	Calcium Flux	HTR2A	Agonist	EC50	>	10				2.33
US073-0015620-O	CCT374705	GPCR	Calcium Flux	HTR2B	Agonist	EC50	>	10				0
US073-0015620-O	CCT374705	GPCR	Calcium Flux	ADORA2A	Antagonist	IC50	>	10				10.44
US073-0015620-O	CCT374705	GPCR	Calcium Flux	ADRA1A	Antagonist	IC50	>	10				0
US073-0015620-O	CCT374705	GPCR	Calcium Flux	AVPR1A	Antagonist	IC50	>	10				2.15
US073-0015620-O	CCT374705	GPCR	Calcium Flux	CCKAR	Antagonist	IC50	>	10				0
US073-0015620-O	CCT374705	GPCR	Calcium Flux	CHRM1	Antagonist	IC50	>	10				1.21
US073-0015620-O	CCT374705	GPCR	Calcium Flux	CHRM3	Antagonist	IC50	>	10				1.21
US073-0015620-O	CCT374705	GPCR	Calcium Flux	EDNRA	Antagonist	IC50	>	10				0
US073-0015620-O	CCT374705	GPCR	Calcium Flux	HRH1	Antagonist	IC50	>	10				14.2
US073-0015620-O	CCT374705	GPCR	Calcium Flux	HTR2A	Antagonist	IC50	>	10				5.28
US073-0015620-O	CCT374705	GPCR	Calcium Flux	HTR2B	Antagonist	IC50	>	10				0
US073-0015620-O	CCT374705	GPCR	cAMP	ADRA2A	Agonist	EC50	>	10				38.92
US073-0015620-O	CCT374705	GPCR	cAMP	ADRB1	Agonist	EC50	>	10				0
US073-0015620-O	CCT374705	GPCR	cAMP	ADRB2	Agonist	EC50	>	10				0
US073-0015620-O	CCT374705	GPCR	cAMP	CHRM2	Agonist	EC50	=	2.21733	1.63	0	100	92.6
US073-0015620-O	CCT374705	GPCR	cAMP	CNR1	Agonist	EC50	>	10				27.28
US073-0015620-O	CCT374705	GPCR	cAMP	CNR2	Agonist	EC50	=	1.3963	0.61	0	100	77.69
US073-0015620-O	CCT374705	GPCR	cAMP	DRD1	Agonist	EC50	>	10				0
US073-0015620-O	CCT374705	GPCR	cAMP	DRD2S	Agonist	EC50	=	3.50292	1.25	0	100	72.13
US073-0015620-O	CCT374705	GPCR	cAMP	HRH2	Agonist	EC50	>	10				0
US073-0015620-O	CCT374705	GPCR	cAMP	HTR1A	Agonist	EC50	>	10				45.6
US073-0015620-O	CCT374705	GPCR	cAMP	HTR1B	Agonist	EC50	=	9.12515	0.76	0	100	50.3
US073-0015620-O	CCT374705	GPCR	cAMP	OPRD1	Agonist	EC50	>	10				23.61
US073-0015620-O	CCT374705	GPCR	cAMP	OPRK1	Agonist	EC50	>	10				21.06
US073-0015620-O	CCT374705	GPCR	cAMP	OPRM1	Agonist	EC50	>	10				13.29
US073-0015620-O	CCT374705	GPCR	cAMP	ADRA2A	Antagonist	IC50	>	10				0
US073-0015620-O	CCT374705	GPCR	cAMP	ADRB1	Antagonist	IC50	=	1.60147	1.19	0	100	88.74
US073-0015620-O	CCT374705	GPCR	cAMP	ADRB2	Antagonist	IC50	=	1.7662	1.29	0	100	89.03
US073-0015620-O	CCT374705	GPCR	cAMP	CHRM2	Antagonist	IC50	>	10				0
US073-0015620-O	CCT374705	GPCR	cAMP	CNR1	Antagonist	IC50	>	10				0
US073-0015620-O	CCT374705	GPCR	cAMP	CNR2	Antagonist	IC50	>	10				0
US073-0015620-O	CCT374705	GPCR	cAMP	DRD1	Antagonist	IC50	=	2.57709	1.27	0	100	82.72
US073-0015620-O	CCT374705	GPCR	cAMP	DRD2S	Antagonist	IC50	>	10				0
US073-0015620-O	CCT374705	GPCR	cAMP	HRH2	Antagonist	IC50	=	4.76234	1.03	0	100	65.19
US073-0015620-O	CCT374705	GPCR	cAMP	HTR1A	Antagonist	IC50	>	10				0
US073-0015620-O	CCT374705	GPCR	cAMP	HTR1B	Antagonist	IC50	>	10				0
US073-0015620-O	CCT374705	GPCR	cAMP	OPRD1	Antagonist	IC50	>	10				45.99
US073-0015620-O	CCT374705	GPCR	cAMP	OPRK1	Antagonist	IC50	>	10				0.95
US073-0015620-O	CCT374705	GPCR	cAMP	OPRM1	Antagonist	IC50	=	4.35592	0.72	0	100	56.33
US073-0015620-O	CCT374705	Ion Channel	Ion Channel	CAV1.2	Blocker	IC50	>	10				0
US073-0015620-O	CCT374705	Ion Channel	Ion Channel	GABAA	Blocker	IC50	>	10				0
US073-0015620-O	CCT374705	Ion Channel	Ion Channel	hERG	Blocker	IC50	=	3.10678	1.23	0	100	78.88
US073-0015620-O	CCT374705	Ion Channel	Ion Channel	HTR3A	Blocker	IC50	>	10				0
US073-0015620-O	CCT374705	Ion Channel	Ion Channel	KvLQT1/minK	Blocker	IC50	>	10				12.63
US073-0015620-O	CCT374705	Ion Channel	Ion Channel	nAChR(a4/b2)	Blocker	IC50	>	10				0
US073-0015620-O	CCT374705	Ion Channel	Ion Channel	NAV1.5	Blocker	IC50	>	10				2.06
US073-0015620-O	CCT374705	Ion Channel	Ion Channel	NMDAR (1A/2B)	Blocker	IC50	>	10				0
US073-0015620-O	CCT374705	Ion Channel	Ion Channel	GABAA	Opener	EC50	>	10				1.24
US073-0015620-O	CCT374705	Ion Channel	Ion Channel	HTR3A	Opener	EC50	>	10				0
US073-0015620-O	CCT374705	Ion Channel	Ion Channel	KvLQT1/minK	Opener	EC50	>	10				1.07
US073-0015620-O	CCT374705	Ion Channel	Ion Channel	nAChR(a4/b2)	Opener	EC50	>	10				3.37
US073-0015620-O	CCT374705	Ion Channel	Ion Channel	NMDAR (1A/2B)	Opener	EC50	>	10				0.2
US073-0015620-O	CCT374705	Kinases	Binding	INSR	Inhibitor	IC50	>	10				0
US073-0015620-O	CCT374705	Kinases	Binding	LCK	Inhibitor	IC50	>	10				0.08
US073-0015620-O	CCT374705	Kinases	Binding	ROCK1	Inhibitor	IC50	>	10				0
US073-0015620-O	CCT374705	Kinases	Binding	VEGFR2	Inhibitor	IC50	>	10				0
US073-0015620-O	CCT374705	NHR	NHR Nuclear Translocation	AR	Agonist	EC50	>	10				0.01
US073-0015620-O	CCT374705	NHR	NHR Nuclear Translocation	AR	Antagonist	IC50	>	10				0
US073-0015620-O	CCT374705	NHR	NHR Protein Interaction	GR	Agonist	EC50	>	10				0
US073-0015620-O	CCT374705	NHR	NHR Protein Interaction	GR	Antagonist	IC50	>	10				12.27
US073-0015620-O	CCT374705	Non-Kinase Enzymes	Enzymatic	AChE	Inhibitor	IC50	>	10				9.89
US073-0015620-O	CCT374705	Non-Kinase Enzymes	Enzymatic	COX1	Inhibitor	IC50	=	4.54098	3.28	0	100	93.14
US073-0015620-O	CCT374705	Non-Kinase Enzymes	Enzymatic	COX2	Inhibitor	IC50	>	10				0
US073-0015620-O	CCT374705	Non-Kinase Enzymes	Enzymatic	MAOA	Inhibitor	IC50	>	10				0
US073-0015620-O	CCT374705	Non-Kinase Enzymes	Enzymatic	PDE3A	Inhibitor	IC50	>	10				2.67
US073-0015620-O	CCT374705	Non-Kinase Enzymes	Enzymatic	PDE4D2	Inhibitor	IC50	>	10				14.98
US073-0015620-O	CCT374705	Transporter	Transporter	DAT	Blocker	IC50	>	10				0
US073-0015620-O	CCT374705	Transporter	Transporter	NET	Blocker	IC50	>	10				0
US073-0015620-O	CCT374705	Transporter	Transporter	SERT	Blocker	IC50	>	10				0

## Sheet: KINOMEscan scanMAX panel
Compound Name	DiscoveRx Gene Symbol	Entrez Gene Symbol	Percent Control	Compound Concentration (nM)
CCT374705	AAK1	AAK1	95	10000
CCT374705	ABL1(E255K)-phosphorylated	ABL1	58	10000
CCT374705	ABL1(F317I)-nonphosphorylated	ABL1	100	10000
CCT374705	ABL1(F317I)-phosphorylated	ABL1	100	10000
CCT374705	ABL1(F317L)-nonphosphorylated	ABL1	100	10000
CCT374705	ABL1(F317L)-phosphorylated	ABL1	100	10000
CCT374705	ABL1(H396P)-nonphosphorylated	ABL1	84	10000
CCT374705	ABL1(H396P)-phosphorylated	ABL1	98	10000
CCT374705	ABL1(M351T)-phosphorylated	ABL1	100	10000
CCT374705	ABL1(Q252H)-nonphosphorylated	ABL1	96	10000
CCT374705	ABL1(Q252H)-phosphorylated	ABL1	97	10000
CCT374705	ABL1(T315I)-nonphosphorylated	ABL1	100	10000
CCT374705	ABL1(T315I)-phosphorylated	ABL1	100	10000
CCT374705	ABL1(Y253F)-phosphorylated	ABL1	100	10000
CCT374705	ABL1-nonphosphorylated	ABL1	43	10000
CCT374705	ABL1-phosphorylated	ABL1	87	10000
CCT374705	ABL2	ABL2	100	10000
CCT374705	ACVR1	ACVR1	99	10000
CCT374705	ACVR1B	ACVR1B	82	10000
CCT374705	ACVR2A	ACVR2A	99	10000
CCT374705	ACVR2B	ACVR2B	100	10000
CCT374705	ACVRL1	ACVRL1	93	10000
CCT374705	ADCK3	CABC1	95	10000
CCT374705	ADCK4	ADCK4	100	10000
CCT374705	AKT1	AKT1	100	10000
CCT374705	AKT2	AKT2	96	10000
CCT374705	AKT3	AKT3	63	10000
CCT374705	ALK	ALK	100	10000
CCT374705	ALK(C1156Y)	ALK	100	10000
CCT374705	ALK(L1196M)	ALK	100	10000
CCT374705	AMPK-alpha1	PRKAA1	100	10000
CCT374705	AMPK-alpha2	PRKAA2	95	10000
CCT374705	ANKK1	ANKK1	93	10000
CCT374705	ARK5	NUAK1	99	10000
CCT374705	ASK1	MAP3K5	100	10000
CCT374705	ASK2	MAP3K6	100	10000
CCT374705	AURKA	AURKA	100	10000
CCT374705	AURKB	AURKB	76	10000
CCT374705	AURKC	AURKC	100	10000
CCT374705	AXL	AXL	100	10000
CCT374705	BIKE	BMP2K	92	10000
CCT374705	BLK	BLK	76	10000
CCT374705	BMPR1A	BMPR1A	86	10000
CCT374705	BMPR1B	BMPR1B	97	10000
CCT374705	BMPR2	BMPR2	100	10000
CCT374705	BMX	BMX	100	10000
CCT374705	BRAF	BRAF	100	10000
CCT374705	BRAF(V600E)	BRAF	100	10000
CCT374705	BRK	PTK6	95	10000
CCT374705	BRSK1	BRSK1	100	10000
CCT374705	BRSK2	BRSK2	79	10000
CCT374705	BTK	BTK	100	10000
CCT374705	BUB1	BUB1	87	10000
CCT374705	CAMK1	CAMK1	100	10000
CCT374705	CAMK1B	PNCK	88	10000
CCT374705	CAMK1D	CAMK1D	100	10000
CCT374705	CAMK1G	CAMK1G	99	10000
CCT374705	CAMK2A	CAMK2A	84	10000
CCT374705	CAMK2B	CAMK2B	93	10000
CCT374705	CAMK2D	CAMK2D	88	10000
CCT374705	CAMK2G	CAMK2G	92	10000
CCT374705	CAMK4	CAMK4	93	10000
CCT374705	CAMKK1	CAMKK1	85	10000
CCT374705	CAMKK2	CAMKK2	86	10000
CCT374705	CASK	CASK	78	10000
CCT374705	CDC2L1	CDK11B	99	10000
CCT374705	CDC2L2	CDC2L2	93	10000
CCT374705	CDC2L5	CDK13	100	10000
CCT374705	CDK11	CDK19	65	10000
CCT374705	CDK2	CDK2	86	10000
CCT374705	CDK3	CDK3	85	10000
CCT374705	CDK4	CDK4	98	10000
CCT374705	CDK4-cyclinD1	CDK4	100	10000
CCT374705	CDK4-cyclinD3	CDK4	100	10000
CCT374705	CDK5	CDK5	96	10000
CCT374705	CDK7	CDK7	100	10000
CCT374705	CDK8	CDK8	100	10000
CCT374705	CDK9	CDK9	98	10000
CCT374705	CDKL1	CDKL1	57	10000
CCT374705	CDKL2	CDKL2	93	10000
CCT374705	CDKL3	CDKL3	20	10000
CCT374705	CDKL5	CDKL5	100	10000
CCT374705	CHEK1	CHEK1	95	10000
CCT374705	CHEK2	CHEK2	100	10000
CCT374705	CIT	CIT	95	10000
CCT374705	CLK1	CLK1	100	10000
CCT374705	CLK2	CLK2	88	10000
CCT374705	CLK3	CLK3	95	10000
CCT374705	CLK4	CLK4	86	10000
CCT374705	CSF1R	CSF1R	100	10000
CCT374705	CSF1R-autoinhibited	CSF1R	100	10000
CCT374705	CSK	CSK	97	10000
CCT374705	CSNK1A1	CSNK1A1	82	10000
CCT374705	CSNK1A1L	CSNK1A1L	100	10000
CCT374705	CSNK1D	CSNK1D	96	10000
CCT374705	CSNK1E	CSNK1E	100	10000
CCT374705	CSNK1G1	CSNK1G1	94	10000
CCT374705	CSNK1G2	CSNK1G2	96	10000
CCT374705	CSNK1G3	CSNK1G3	100	10000
CCT374705	CSNK2A1	CSNK2A1	92	10000
CCT374705	CSNK2A2	CSNK2A2	100	10000
CCT374705	CTK	MATK	100	10000
CCT374705	DAPK1	DAPK1	100	10000
CCT374705	DAPK2	DAPK2	96	10000
CCT374705	DAPK3	DAPK3	87	10000
CCT374705	DCAMKL1	DCLK1	79	10000
CCT374705	DCAMKL2	DCLK2	100	10000
CCT374705	DCAMKL3	DCLK3	93	10000
CCT374705	DDR1	DDR1	95	10000
CCT374705	DDR2	DDR2	100	10000
CCT374705	DLK	MAP3K12	89	10000
CCT374705	DMPK	DMPK	100	10000
CCT374705	DMPK2	CDC42BPG	96	10000
CCT374705	DRAK1	STK17A	95	10000
CCT374705	DRAK2	STK17B	96	10000
CCT374705	DYRK1A	DYRK1A	91	10000
CCT374705	DYRK1B	DYRK1B	62	10000
CCT374705	DYRK2	DYRK2	100	10000
CCT374705	EGFR	EGFR	90	10000
CCT374705	EGFR(E746-A750del)	EGFR	100	10000
CCT374705	EGFR(G719C)	EGFR	100	10000
CCT374705	EGFR(G719S)	EGFR	100	10000
CCT374705	EGFR(L747-E749del, A750P)	EGFR	93	10000
CCT374705	EGFR(L747-S752del, P753S)	EGFR	67	10000
CCT374705	EGFR(L747-T751del,Sins)	EGFR	100	10000
CCT374705	EGFR(L858R)	EGFR	85	10000
CCT374705	EGFR(L858R,T790M)	EGFR	100	10000
CCT374705	EGFR(L861Q)	EGFR	100	10000
CCT374705	EGFR(S752-I759del)	EGFR	87	10000
CCT374705	EGFR(T790M)	EGFR	100	10000
CCT374705	EIF2AK1	EIF2AK1	100	10000
CCT374705	EPHA1	EPHA1	100	10000
CCT374705	EPHA2	EPHA2	98	10000
CCT374705	EPHA3	EPHA3	78	10000
CCT374705	EPHA4	EPHA4	78	10000
CCT374705	EPHA5	EPHA5	99	10000
CCT374705	EPHA6	EPHA6	89	10000
CCT374705	EPHA7	EPHA7	98	10000
CCT374705	EPHA8	EPHA8	99	10000
CCT374705	EPHB1	EPHB1	82	10000
CCT374705	EPHB2	EPHB2	100	10000
CCT374705	EPHB3	EPHB3	87	10000
CCT374705	EPHB4	EPHB4	90	10000
CCT374705	EPHB6	EPHB6	100	10000
CCT374705	ERBB2	ERBB2	100	10000
CCT374705	ERBB3	ERBB3	89	10000
CCT374705	ERBB4	ERBB4	93	10000
CCT374705	ERK1	MAPK3	94	10000
CCT374705	ERK2	MAPK1	100	10000
CCT374705	ERK3	MAPK6	100	10000
CCT374705	ERK4	MAPK4	100	10000
CCT374705	ERK5	MAPK7	67	10000
CCT374705	ERK8	MAPK15	100	10000
CCT374705	ERN1	ERN1	100	10000
CCT374705	FAK	PTK2	93	10000
CCT374705	FER	FER	96	10000
CCT374705	FES	FES	96	10000
CCT374705	FGFR1	FGFR1	95	10000
CCT374705	FGFR2	FGFR2	100	10000
CCT374705	FGFR3	FGFR3	100	10000
CCT374705	FGFR3(G697C)	FGFR3	100	10000
CCT374705	FGFR4	FGFR4	89	10000
CCT374705	FGR	FGR	88	10000
CCT374705	FLT1	FLT1	100	10000
CCT374705	FLT3	FLT3	94	10000
CCT374705	FLT3(D835H)	FLT3	100	10000
CCT374705	FLT3(D835V)	FLT3	98	10000
CCT374705	FLT3(D835Y)	FLT3	85	10000
CCT374705	FLT3(ITD)	FLT3	98	10000
CCT374705	FLT3(ITD,D835V)	FLT3	100	10000
CCT374705	FLT3(ITD,F691L)	FLT3	100	10000
CCT374705	FLT3(K663Q)	FLT3	100	10000
CCT374705	FLT3(N841I)	FLT3	94	10000
CCT374705	FLT3(R834Q)	FLT3	93	10000
CCT374705	FLT3-autoinhibited	FLT3	100	10000
CCT374705	FLT4	FLT4	94	10000
CCT374705	FRK	FRK	93	10000
CCT374705	FYN	FYN	86	10000
CCT374705	GAK	GAK	95	10000
CCT374705	GCN2(Kin.Dom.2,S808G)	EIF2AK4	92	10000
CCT374705	GRK1	GRK1	65	10000
CCT374705	GRK2	ADRBK1	100	10000
CCT374705	GRK3	ADRBK2	0	10000
CCT374705	GRK4	GRK4	96	10000
CCT374705	GRK7	GRK7	100	10000
CCT374705	GSK3A	GSK3A	100	10000
CCT374705	GSK3B	GSK3B	100	10000
CCT374705	HASPIN	GSG2	100	10000
CCT374705	HCK	HCK	94	10000
CCT374705	HIPK1	HIPK1	62	10000
CCT374705	HIPK2	HIPK2	100	10000
CCT374705	HIPK3	HIPK3	90	10000
CCT374705	HIPK4	HIPK4	86	10000
CCT374705	HPK1	MAP4K1	62	10000
CCT374705	HUNK	HUNK	100	10000
CCT374705	ICK	ICK	100	10000
CCT374705	IGF1R	IGF1R	83	10000
CCT374705	IKK-alpha	CHUK	100	10000
CCT374705	IKK-beta	IKBKB	100	10000
CCT374705	IKK-epsilon	IKBKE	100	10000
CCT374705	INSR	INSR	100	10000
CCT374705	INSRR	INSRR	98	10000
CCT374705	IRAK1	IRAK1	91	10000
CCT374705	IRAK3	IRAK3	100	10000
CCT374705	IRAK4	IRAK4	96	10000
CCT374705	ITK	ITK	100	10000
CCT374705	JAK1(JH1domain-catalytic)	JAK1	91	10000
CCT374705	JAK1(JH2domain-pseudokinase)	JAK1	82	10000
CCT374705	JAK2(JH1domain-catalytic)	JAK2	96	10000
CCT374705	JAK3(JH1domain-catalytic)	JAK3	91	10000
CCT374705	JNK1	MAPK8	79	10000
CCT374705	JNK2	MAPK9	100	10000
CCT374705	JNK3	MAPK10	100	10000
CCT374705	KIT	KIT	100	10000
CCT374705	KIT(A829P)	KIT	100	10000
CCT374705	KIT(D816H)	KIT	95	10000
CCT374705	KIT(D816V)	KIT	100	10000
CCT374705	KIT(L576P)	KIT	97	10000
CCT374705	KIT(V559D)	KIT	100	10000
CCT374705	KIT(V559D,T670I)	KIT	98	10000
CCT374705	KIT(V559D,V654A)	KIT	75	10000
CCT374705	KIT-autoinhibited	KIT	100	10000
CCT374705	LATS1	LATS1	79	10000
CCT374705	LATS2	LATS2	90	10000
CCT374705	LCK	LCK	97	10000
CCT374705	LIMK1	LIMK1	100	10000
CCT374705	LIMK2	LIMK2	100	10000
CCT374705	LKB1	STK11	90	10000
CCT374705	LOK	STK10	100	10000
CCT374705	LRRK2	LRRK2	100	10000
CCT374705	LRRK2(G2019S)	LRRK2	100	10000
CCT374705	LTK	LTK	100	10000
CCT374705	LYN	LYN	100	10000
CCT374705	LZK	MAP3K13	97	10000
CCT374705	MAK	MAK	98	10000
CCT374705	MAP3K1	MAP3K1	93	10000
CCT374705	MAP3K15	MAP3K15	89	10000
CCT374705	MAP3K2	MAP3K2	100	10000
CCT374705	MAP3K3	MAP3K3	100	10000
CCT374705	MAP3K4	MAP3K4	100	10000
CCT374705	MAP4K2	MAP4K2	100	10000
CCT374705	MAP4K3	MAP4K3	88	10000
CCT374705	MAP4K4	MAP4K4	100	10000
CCT374705	MAP4K5	MAP4K5	96	10000
CCT374705	MAPKAPK2	MAPKAPK2	88	10000
CCT374705	MAPKAPK5	MAPKAPK5	100	10000
CCT374705	MARK1	MARK1	100	10000
CCT374705	MARK2	MARK2	82	10000
CCT374705	MARK3	MARK3	100	10000
CCT374705	MARK4	MARK4	86	10000
CCT374705	MAST1	MAST1	93	10000
CCT374705	MEK1	MAP2K1	96	10000
CCT374705	MEK2	MAP2K2	83	10000
CCT374705	MEK3	MAP2K3	72	10000
CCT374705	MEK4	MAP2K4	100	10000
CCT374705	MEK5	MAP2K5	72	10000
CCT374705	MEK6	MAP2K6	96	10000
CCT374705	MELK	MELK	100	10000
CCT374705	MERTK	MERTK	94	10000
CCT374705	MET	MET	100	10000
CCT374705	MET(M1250T)	MET	95	10000
CCT374705	MET(Y1235D)	MET	100	10000
CCT374705	MINK	MINK1	97	10000
CCT374705	MKK7	MAP2K7	100	10000
CCT374705	MKNK1	MKNK1	75	10000
CCT374705	MKNK2	MKNK2	100	10000
CCT374705	MLCK	MYLK3	75	10000
CCT374705	MLK1	MAP3K9	88	10000
CCT374705	MLK2	MAP3K10	90	10000
CCT374705	MLK3	MAP3K11	93	10000
CCT374705	MRCKA	CDC42BPA	100	10000
CCT374705	MRCKB	CDC42BPB	90	10000
CCT374705	MST1	STK4	100	10000
CCT374705	MST1R	MST1R	100	10000
CCT374705	MST2	STK3	98	10000
CCT374705	MST3	STK24	95	10000
CCT374705	MST4	MST4	100	10000
CCT374705	MTOR	MTOR	100	10000
CCT374705	MUSK	MUSK	92	10000
CCT374705	MYLK	MYLK	100	10000
CCT374705	MYLK2	MYLK2	93	10000
CCT374705	MYLK4	MYLK4	84	10000
CCT374705	MYO3A	MYO3A	100	10000
CCT374705	MYO3B	MYO3B	76	10000
CCT374705	NDR1	STK38	82	10000
CCT374705	NDR2	STK38L	90	10000
CCT374705	NEK1	NEK1	93	10000
CCT374705	NEK10	NEK10	100	10000
CCT374705	NEK11	NEK11	80	10000
CCT374705	NEK2	NEK2	95	10000
CCT374705	NEK3	NEK3	39	10000
CCT374705	NEK4	NEK4	100	10000
CCT374705	NEK5	NEK5	96	10000
CCT374705	NEK6	NEK6	100	10000
CCT374705	NEK7	NEK7	99	10000
CCT374705	NEK9	NEK9	100	10000
CCT374705	NIK	MAP3K14	100	10000
CCT374705	NIM1	MGC42105	97	10000
CCT374705	NLK	NLK	96	10000
CCT374705	OSR1	OXSR1	100	10000
CCT374705	p38-alpha	MAPK14	100	10000
CCT374705	p38-beta	MAPK11	100	10000
CCT374705	p38-delta	MAPK13	100	10000
CCT374705	p38-gamma	MAPK12	100	10000
CCT374705	PAK1	PAK1	97	10000
CCT374705	PAK2	PAK2	100	10000
CCT374705	PAK3	PAK3	83	10000
CCT374705	PAK4	PAK4	100	10000
CCT374705	PAK6	PAK6	100	10000
CCT374705	PAK7	PAK7	81	10000
CCT374705	PCTK1	CDK16	100	10000
CCT374705	PCTK2	CDK17	79	10000
CCT374705	PCTK3	CDK18	97	10000
CCT374705	PDGFRA	PDGFRA	100	10000
CCT374705	PDGFRB	PDGFRB	100	10000
CCT374705	PDPK1	PDPK1	94	10000
CCT374705	PFCDPK1(P.falciparum)	CDPK1	99	10000
CCT374705	PFPK5(P.falciparum)	MAL13P1.279	100	10000
CCT374705	PFTAIRE2	CDK15	100	10000
CCT374705	PFTK1	CDK14	100	10000
CCT374705	PHKG1	PHKG1	94	10000
CCT374705	PHKG2	PHKG2	92	10000
CCT374705	PIK3C2B	PIK3C2B	100	10000
CCT374705	PIK3C2G	PIK3C2G	100	10000
CCT374705	PIK3CA	PIK3CA	100	10000
CCT374705	PIK3CA(C420R)	PIK3CA	100	10000
CCT374705	PIK3CA(E542K)	PIK3CA	90	10000
CCT374705	PIK3CA(E545A)	PIK3CA	62	10000
CCT374705	PIK3CA(E545K)	PIK3CA	47	10000
CCT374705	PIK3CA(H1047L)	PIK3CA	100	10000
CCT374705	PIK3CA(H1047Y)	PIK3CA	66	10000
CCT374705	PIK3CA(I800L)	PIK3CA	57	10000
CCT374705	PIK3CA(M1043I)	PIK3CA	100	10000
CCT374705	PIK3CA(Q546K)	PIK3CA	100	10000
CCT374705	PIK3CB	PIK3CB	100	10000
CCT374705	PIK3CD	PIK3CD	100	10000
CCT374705	PIK3CG	PIK3CG	100	10000
CCT374705	PIK4CB	PI4KB	100	10000
CCT374705	PIKFYVE	PIKFYVE	100	10000
CCT374705	PIM1	PIM1	98	10000
CCT374705	PIM2	PIM2	100	10000
CCT374705	PIM3	PIM3	94	10000
CCT374705	PIP5K1A	PIP5K1A	36	10000
CCT374705	PIP5K1C	PIP5K1C	100	10000
CCT374705	PIP5K2B	PIP4K2B	100	10000
CCT374705	PIP5K2C	PIP4K2C	100	10000
CCT374705	PKAC-alpha	PRKACA	94	10000
CCT374705	PKAC-beta	PRKACB	87	10000
CCT374705	PKMYT1	PKMYT1	81	10000
CCT374705	PKN1	PKN1	100	10000
CCT374705	PKN2	PKN2	88	10000
CCT374705	PKNB(M.tuberculosis)	pknB	100	10000
CCT374705	PLK1	PLK1	100	10000
CCT374705	PLK2	PLK2	100	10000
CCT374705	PLK3	PLK3	100	10000
CCT374705	PLK4	PLK4	100	10000
CCT374705	PRKCD	PRKCD	100	10000
CCT374705	PRKCE	PRKCE	95	10000
CCT374705	PRKCH	PRKCH	83	10000
CCT374705	PRKCI	PRKCI	85	10000
CCT374705	PRKCQ	PRKCQ	94	10000
CCT374705	PRKD1	PRKD1	100	10000
CCT374705	PRKD2	PRKD2	95	10000
CCT374705	PRKD3	PRKD3	100	10000
CCT374705	PRKG1	PRKG1	91	10000
CCT374705	PRKG2	PRKG2	100	10000
CCT374705	PRKR	EIF2AK2	85	10000
CCT374705	PRKX	PRKX	86	10000
CCT374705	PRP4	PRPF4B	52	10000
CCT374705	PYK2	PTK2B	100	10000
CCT374705	QSK	KIAA0999	88	10000
CCT374705	RAF1	RAF1	100	10000
CCT374705	RET	RET	99	10000
CCT374705	RET(M918T)	RET	96	10000
CCT374705	RET(V804L)	RET	97	10000
CCT374705	RET(V804M)	RET	92	10000
CCT374705	RIOK1	RIOK1	43	10000
CCT374705	RIOK2	RIOK2	100	10000
CCT374705	RIOK3	RIOK3	100	10000
CCT374705	RIPK1	RIPK1	98	10000
CCT374705	RIPK2	RIPK2	71	10000
CCT374705	RIPK4	RIPK4	100	10000
CCT374705	RIPK5	DSTYK	100	10000
CCT374705	ROCK1	ROCK1	35	10000
CCT374705	ROCK2	ROCK2	100	10000
CCT374705	ROS1	ROS1	89	10000
CCT374705	RPS6KA4(Kin.Dom.1-N-terminal)	RPS6KA4	91	10000
CCT374705	RPS6KA4(Kin.Dom.2-C-terminal)	RPS6KA4	100	10000
CCT374705	RPS6KA5(Kin.Dom.1-N-terminal)	RPS6KA5	92	10000
CCT374705	RPS6KA5(Kin.Dom.2-C-terminal)	RPS6KA5	93	10000
CCT374705	RSK1(Kin.Dom.1-N-terminal)	RPS6KA1	96	10000
CCT374705	RSK1(Kin.Dom.2-C-terminal)	RPS6KA1	100	10000
CCT374705	RSK2(Kin.Dom.1-N-terminal)	RPS6KA3	100	10000
CCT374705	RSK2(Kin.Dom.2-C-terminal)	RPS6KA3	100	10000
CCT374705	RSK3(Kin.Dom.1-N-terminal)	RPS6KA2	100	10000
CCT374705	RSK3(Kin.Dom.2-C-terminal)	RPS6KA2	97	10000
CCT374705	RSK4(Kin.Dom.1-N-terminal)	RPS6KA6	100	10000
CCT374705	RSK4(Kin.Dom.2-C-terminal)	RPS6KA6	87	10000
CCT374705	S6K1	RPS6KB1	86	10000
CCT374705	SBK1	SBK1	100	10000
CCT374705	SGK	SGK1	91	10000
CCT374705	SgK110	SgK110	100	10000
CCT374705	SGK2	SGK2	93	10000
CCT374705	SGK3	SGK3	100	10000
CCT374705	SIK	SIK1	100	10000
CCT374705	SIK2	SIK2	97	10000
CCT374705	SLK	SLK	100	10000
CCT374705	SNARK	NUAK2	95	10000
CCT374705	SNRK	SNRK	100	10000
CCT374705	SRC	SRC	99	10000
CCT374705	SRMS	SRMS	94	10000
CCT374705	SRPK1	SRPK1	100	10000
CCT374705	SRPK2	SRPK2	99	10000
CCT374705	SRPK3	SRPK3	95	10000
CCT374705	STK16	STK16	93	10000
CCT374705	STK33	STK33	100	10000
CCT374705	STK35	STK35	100	10000
CCT374705	STK36	STK36	84	10000
CCT374705	STK39	STK39	81	10000
CCT374705	SYK	SYK	88	10000
CCT374705	TAK1	MAP3K7	100	10000
CCT374705	TAOK1	TAOK1	100	10000
CCT374705	TAOK2	TAOK2	93	10000
CCT374705	TAOK3	TAOK3	100	10000
CCT374705	TBK1	TBK1	72	10000
CCT374705	TEC	TEC	100	10000
CCT374705	TESK1	TESK1	100	10000
CCT374705	TGFBR1	TGFBR1	100	10000
CCT374705	TGFBR2	TGFBR2	93	10000
CCT374705	TIE1	TIE1	100	10000
CCT374705	TIE2	TEK	96	10000
CCT374705	TLK1	TLK1	100	10000
CCT374705	TLK2	TLK2	97	10000
CCT374705	TNIK	TNIK	91	10000
CCT374705	TNK1	TNK1	100	10000
CCT374705	TNK2	TNK2	100	10000
CCT374705	TNNI3K	TNNI3K	61	10000
CCT374705	TRKA	NTRK1	100	10000
CCT374705	TRKB	NTRK2	100	10000
CCT374705	TRKC	NTRK3	100	10000
CCT374705	TRPM6	TRPM6	100	10000
CCT374705	TSSK1B	TSSK1B	100	10000
CCT374705	TSSK3	TSSK3	100	10000
CCT374705	TTK	TTK	86	10000
CCT374705	TXK	TXK	100	10000
CCT374705	TYK2(JH1domain-catalytic)	TYK2	88	10000
CCT374705	TYK2(JH2domain-pseudokinase)	TYK2	97	10000
CCT374705	TYRO3	TYRO3	100	10000
CCT374705	ULK1	ULK1	100	10000
CCT374705	ULK2	ULK2	100	10000
CCT374705	ULK3	ULK3	94	10000
CCT374705	VEGFR2	KDR	100	10000
CCT374705	VPS34	PIK3C3	72	10000
CCT374705	VRK2	VRK2	100	10000
CCT374705	WEE1	WEE1	100	10000
CCT374705	WEE2	WEE2	100	10000
CCT374705	WNK1	WNK1	96	10000
CCT374705	WNK2	WNK2	85	10000
CCT374705	WNK3	WNK3	100	10000
CCT374705	WNK4	WNK4	70	10000
CCT374705	YANK1	STK32A	100	10000
CCT374705	YANK2	STK32B	91	10000
CCT374705	YANK3	STK32C	91	10000
CCT374705	YES	YES1	100	10000
CCT374705	YSK1	STK25	99	10000
CCT374705	YSK4	MAP3K19	94	10000
CCT374705	ZAK	ZAK	100	10000
CCT374705	ZAP70	ZAP70	52	10000
